# Supplementary material for: BTK-Inhibitor Loaded Polymeric Nanoparticles Alleviate Systemic Lupus Erythematosus by Targeting Elimination of Autoreactive BAFFRhigh B Cells
Source: Int J Mol Sci. 2026 Jan 11;27(2):729. doi: 10.3390/ijms27020729 (PMC12841580; doi:10.3390/ijms27020729)
Supplement: Supplementary file 1 [file ijms-27-00729-s001.zip]

Archive with 1 entries (1 files):
- ijms-4046070-supplementary.pdf
